# Supplementary material for: Necdin, a Negative Growth Regulator, Is a Novel STAT3 Target Gene Down-Regulated in Human Cancer
Source: PLoS One. 2011 Oct 27;6(10):e24923. doi: 10.1371/journal.pone.0024923 (PMC3203112; doi:10.1371/journal.pone.0024923)
Supplement: Table S1 — Top 50 Most Significant Probesets Over-Expressed Common to vSrc and STAT3C. The top 50 genes ranked by Average Score identified by SAM as being upregulated in common by vSrc and STAT3-C. (XLS) [file pone.0024923.s001.xls]

## Sheet: Supplementary Table S1
			vSrc Data		STAT3C Data
Probe Set ID	Gene Symbol	Gene Title	Score(d)	Fold Change	Score(d)	Fold Change	Av. Score
1417311_at	Crip2	cysteine rich protein 2	72.6392	26.6976	51.3435	17.4918	61.9913
1418203_at	Pmaip1	phorbol-12-myristate-13-acetate-induced protein 1	34.0576	47.1463	39.6812	31.3643	36.8694
1418818_at	Aqp5	aquaporin 5 /// similar to aquaporin 5	45.1935	94.0883	21.7322	22.2635	33.4629
1451527_at	Pcolce2	procollagen C-endopeptidase enhancer 2	27.0238	31.455	36.9475	19.9492	31.9856
1452592_at	Mgst2	microsomal glutathione S-transferase 2	34.6506	37.303	29.291	15.1149	31.9708
1420842_at	Ptprf	protein tyrosine phosphatase, receptor type, F	44.8486	20.1217	16.848	20.1766	30.8483
1415936_at	Bcar3	breast cancer anti-estrogen resistance 3	33.8035	22.3994	26.3092	11.7696	30.0564
1416613_at	Cyp1b1	cytochrome P450, family 1, subfamily b, polypeptide 1	36.9529	84.8654	21.8702	47.4091	29.4116
1449527_at	Pcdhb7	protocadherin beta 7	29.6131	16.6966	25.7416	18.8861	27.6774
1425458_a_at	Grb10	growth factor receptor bound protein 10	23.0213	30.5514	29.7342	22.6049	26.3778
1455900_x_at	Tgm2	transglutaminase 2, C polypeptide	16.1408	19.8117	33.99	5.15047	25.0654
1420653_at	Tgfb1	transforming growth factor, beta 1	11.1537	2.24932	38.6052	4.27689	24.8794
1420562_at	Slurp1	secreted Ly6/Plaur domain containing 1	44.6956	61.5258	3.88819	2.16708	24.2919
1447845_s_at	Vnn1	vanin 1	36.5042	13.2205	9.97672	2.78075	23.2405
1421038_a_at	Kcnn4	potassium intermediate/small conductance calcium-activated channel, subfamily N, member 4	19.8159	9.36365	25.477	14.1017	22.6465
1419758_at	Abcb1a	ATP-binding cassette, sub-family B (MDR/TAP), member 1A	12.0541	3.57508	33.224	28.0792	22.639
1417960_at	Cpeb1	cytoplasmic polyadenylation element binding protein 1	18.4226	6.03659	26.6139	7.08562	22.5182
1420841_at	Ptprf	protein tyrosine phosphatase, receptor type, F	31.9888	7.11605	10.4854	8.58757	21.2371
1421870_at	Trim44	tripartite motif-containing 44	16.4126	10.0291	25.5301	15.4605	20.9714
1429778_at	Optn	optineurin	3.97071	3.254	37.7603	3.91225	20.8655
			vSrc Data		STAT3C Data
Probe Set ID	Gene Symbol	Gene Title	Score(d)	Fold Change	Score(d)	Fold Change	Av. Score
1427020_at	Scara3	scavenger receptor class A, member 3	20.7757	24.7	18.6148	5.5846	19.6953
1450047_at	Hs6st2	heparan sulfate 6-O-sulfotransferase 2	24.7758	17.182	14.0346	6.96572	19.4052
1434465_x_at	Vldlr	very low density lipoprotein receptor	20.7807	48.5937	17.1462	27.971	18.9634
1433428_x_at	Tgm2	transglutaminase 2, C polypeptide	22.6793	18.346	15.1286	5.74911	18.9039
1425295_at	Ear11	eosinophil-associated, ribonuclease A family, member 11	14.4674	11.0006	22.528	39.8328	18.4977
1427357_at	Cda	cytidine deaminase	23.5202	23.9702	13.3612	18.9333	18.4407
1448416_at	Mgp	matrix Gla protein	6.07427	14.7316	30.4022	83.7513	18.2382
1447623_s_at	Prkcm	Protein kinase C, mu	11.2396	27.3758	25.1607	10.3599	18.2002
1422631_at	Ahr	aryl-hydrocarbon receptor	23.8074	45.461	12.3263	28.7108	18.0668
1424329_a_at	Prrg2	proline-rich Gla (G-carboxyglutamic acid) polypeptide 2	6.58851	2.66189	28.8264	5.01697	17.7074
1460238_at	Msln	mesothelin	20.5547	44.3381	14.7414	12.442	17.648
1449454_at	Bst1	bone marrow stromal cell antigen 1	12.6811	47.7413	22.0725	178.132	17.3768
1450380_at	Epdr1	ependymin related protein 1 (zebrafish)	19.0329	7.66661	15.1883	9.57914	17.1106
1416612_at	Cyp1b1	cytochrome P450, family 1, subfamily b, polypeptide 1	18.9065	43.9626	15.2555	25.5441	17.081
1426795_at	Ptprs	protein tyrosine phosphatase, receptor type, S	3.74374	1.63411	29.9173	2.94999	16.8305
1449453_at	Bst1	bone marrow stromal cell antigen 1	13.5419	46.4223	19.7472	123.703	16.6445
1421869_at	Trim44	tripartite motif-containing 44	11.139	2.93857	21.8066	6.83975	16.4728
1428547_at	Nt5e	5' nucleotidase, ecto	10.9547	7.72215	21.7893	48.2965	16.372
1435945_a_at	Kcnn4	potassium intermediate/small conductance calcium-activated channel, subfamily N, member 4	12.1352	5.75801	20.6068	7.61982	16.371
1434036_at	Mtss1	metastasis suppressor 1	19.0318	47.9577	13.6078	25.8816	16.3198
1417389_at	Gpc1	glypican 1	13.9147	14.3153	18.7068	27.5231	16.3107
1421369_a_at	Mab21l1	mab-21-like 1 (C. elegans)	16.5946	8.9638	15.9467	4.6446	16.2706
			vSrc Data		STAT3C Data
Probe Set ID	Gene Symbol	Gene Title	Score(d)	Fold Change	Score(d)	Fold Change	Av. Score
1416645_a_at	Afp	alpha fetoprotein	27.3323	65.2465	4.85624	2.93409	16.0942
1416670_at	Setdb1	SET domain, bifurcated 1	5.11907	1.72701	27.024	3.26645	16.0716
1454114_a_at	Nhedc1	Na+/H+ exchanger domain containing 1	28.9464	15.2079	2.94645	1.16283	15.9464
1431644_a_at	Ica1	islet cell autoantigen 1	17.6367	5.3035	14.1145	8.79629	15.8756
1418752_at	Aldh3a1	aldehyde dehydrogenase family 3, subfamily A1	25.5957	52.1099	6.15239	10.6008	15.874
1421001_a_at	Car6	carbonic anhydrase 6	21.8854	15.7201	9.57317	10.7222	15.7293
1444139_at	Ddit4l	DNA-damage-inducible transcript 4-like	13.7721	5.29386	17.1702	4.73918	15.4711
1431055_a_at	Snx10	sorting nexin 10	16.8805	2.80945	13.6862	2.52794	15.2834
