# Supplementary material for: Necdin, a Negative Growth Regulator, Is a Novel STAT3 Target Gene Down-Regulated in Human Cancer
Source: PLoS One. 2011 Oct 27;6(10):e24923. doi: 10.1371/journal.pone.0024923 (PMC3203112; doi:10.1371/journal.pone.0024923)
Supplement: Table S2 — Top 50 Most Significant Probesets Under-Expressed Common to v-Src and STAT3-C. The top 50 genes ranked by Average Score identified by SAM as being downregulated in common by vSrc and STAT3-C. (XLS) [file pone.0024923.s002.xls]

## Sheet: Supplementary Table S2
			v-Src Data		STAT3-C Data
Probe Set ID	Gene Symbol	Gene Title	Score(d)	Fold Change	Score(d)	Fold Change	Av. Score
1418070_at	Cdyl	chromodomain protein, Y chromosome-like	-47.865	0.0832425	-72.2321	0.0547744	-60.0486
1415923_at	Ndn	necdin	-54.0869	0.0102134	-58.5706	0.00813894	-56.3287
1435382_at	Ndn	necdin	-73.974	0.012211	-30.5248	0.0135458	-52.2494
1450757_at	Cdh11	cadherin 11	-52.719	0.00478041	-32.8361	0.00548606	-42.7775
1437853_x_at	Ndn	necdin	-67.1143	0.106508	-16.3283	0.143982	-41.7213
1434261_at	Sipa1l2	signal-induced proliferation-associated 1 like 2	-38.8835	0.100176	-43.0723	0.0714672	-40.9779
1437284_at	Fzd1	frizzled homolog 1 (Drosophila)	-61.6222	0.0879196	-16.5976	0.0997342	-39.1099
1435383_x_at	Ndn	necdin	-29.3828	0.0141356	-40.5149	0.0119752	-34.9488
1448293_at	Ebf1	early B-cell factor 1	-19.9745	0.079649	-46.4952	0.0688192	-33.2349
1460208_at	Fbn1	fibrillin 1	-26.4764	0.0199948	-38.2992	0.0179864	-32.3878
1455792_x_at	Ndn	necdin	-32.7075	0.0188621	-30.2955	0.015087	-31.5015
1422571_at	Thbs2	thrombospondin 2	-26.721	0.0123701	-33.2931	0.0147528	-30.007
1450663_at	Thbs2	thrombospondin 2	-22.2328	0.0319948	-37.1302	0.0391827	-29.6815
1423091_a_at	Gpm6b	glycoprotein m6b	-28.9822	0.0424962	-29.909	0.0375347	-29.4456
1448254_at	Ptn	pleiotrophin	-32.4911	0.00622483	-25.9476	0.0064654	-29.2193
1447839_x_at	Adm	adrenomedullin	-31.0693	0.0262203	-26.6875	0.0264504	-28.8784
1416211_a_at	Ptn	pleiotrophin	-22.7107	0.0299421	-34.6592	0.0271135	-28.685
1437983_at	Sall1	sal-like 1 (Drosophila)	-28.2357	0.142895	-28.6518	0.0923754	-28.4437
1416301_a_at	Ebf1	early B-cell factor 1	-18.082	0.0880513	-38.5251	0.0728967	-28.3035
1425923_at	Mycn	v-myc myelocytomatosis viral related oncogene, neuroblastoma derived (avian)	-27.4445	0.0116861	-28.305	0.242311	-27.8747
1451791_at	Tfpi	tissue factor pathway inhibitor	-17.9205	0.0687057	-36.8678	0.0410013	-27.3941
1454974_at	Ntn1	netrin 1 /// similar to Netrin-1 precursor	-24.1939	0.108005	-29.3211	0.0997258	-26.7575
1448201_at	Sfrp2	secreted frizzled-related protein 2	-23.8387	0.0126775	-27.235	0.0105492	-25.5368
1419467_at	Clec14a	C-type lectin domain family 14, member a	-32.5398	0.0502886	-18.1142	0.0673803	-25.327
			v-Src Data		STAT3-C Data
Probe Set ID	Gene Symbol	Gene Title	Score(d)	Fold Change	Score(d)	Fold Change	Av. Score
1428512_at	Bhlhb9	basic helix-loop-helix domain containing, class B9	-26.9365	0.110873	-23.643	0.0745342	-25.2898
1450069_a_at	Cugbp2	CUG triplet repeat, RNA binding protein 2	-16.465	0.050835	-32.8431	0.056425	-24.6541
1436363_a_at	Nfix	nuclear factor I/X	-16.9474	0.338686	-31.7118	0.237205	-24.3296
1452296_at	Slit3	slit homolog 3 (Drosophila)	-20.2704	0.0738728	-28.1524	0.0648207	-24.2114
1424916_x_at	Zfp764	zinc finger protein 764	-27.579	0.37443	-19.7966	0.39638	-23.6878
1423584_at	Igfbp7	insulin-like growth factor binding protein 7	-21.9313	0.0124878	-25.3504	0.0117523	-23.6408
1448925_at	Twist2	twist homolog 2 (Drosophila)	-19.9238	0.159679	-27.2126	0.102879	-23.5682
1418532_at	Fzd2	frizzled homolog 2 (Drosophila)	-13.3957	0.298182	-33.5772	0.212358	-23.4865
1448434_at	Rnf103	ring finger protein 103	-11.3479	0.180222	-35.5935	0.132327	-23.4707
1423327_at	Rpl39l	ribosomal protein L39-like	-23.8556	0.0195956	-22.6252	0.0259254	-23.2404
1419468_at	Clec14a	C-type lectin domain family 14, member a	-17.3916	0.0804237	-28.2761	0.0705582	-22.8339
1438682_at	Pik3r1	phosphatidylinositol 3-kinase, regulatory subunit, polypeptide 1 (p85 alpha)	-21.7286	0.222999	-23.8681	0.316948	-22.7983
1416077_at	Adm	adrenomedullin	-17.6288	0.0130509	-27.9397	0.0145635	-22.7843
1451244_a_at	Zfp422	zinc finger protein 422	-17.2828	0.154133	-27.9774	0.22641	-22.6301
1451332_at	Zfp521	zinc finger protein 521	-18.1893	0.0811249	-26.8033	0.0353346	-22.4963
1436364_x_at	Nfix	nuclear factor I/X	-15.349	0.344867	-29.5513	0.235461	-22.4501
1418533_s_at	Fzd2	frizzled homolog 2 (Drosophila)	-21.6143	0.345426	-21.1798	0.21573	-21.397
1428185_at	Kctd18	potassium channel tetramerisation domain containing 18	-14.6198	0.251903	-28.1124	0.273814	-21.3661
1437341_x_at	Cnp	2',3'-cyclic nucleotide 3' phosphodiesterase	-12.1376	0.186329	-30.5888	0.157296	-21.3632
1428797_at	Setd6	SET domain containing 6	-18.9039	0.347036	-23.2929	0.185546	-21.0984
1421392_a_at	Birc3	baculoviral IAP repeat-containing 3	-14.5758	0.304176	-27.2602	0.25326	-20.918
1424133_at	Tmem98	transmembrane protein 98	-20.0096	0.102399	-20.9285	0.0893416	-20.4691
1451154_a_at	Cugbp2	CUG triplet repeat, RNA binding protein 2	-15.5007	0.0413403	-24.7477	0.0294876	-20.1242
1449630_s_at	Mark1	MAP/microtubule affinity-regulating kinase 1	-23.6054	0.153289	-16.5229	0.119093	-20.0642
1448370_at	Ulk1	Unc-51 like kinase 1 (C. elegans)	-31.136	0.326023	-8.6385	0.386172	-19.8873
1422799_at	Bat2	HLA-B associated transcript 2	-13.1763	0.164357	-26.4768	0.181362	-19.8266
