# Supplementary material for: Necdin, a Negative Growth Regulator, Is a Novel STAT3 Target Gene Down-Regulated in Human Cancer
Source: PLoS One. 2011 Oct 27;6(10):e24923. doi: 10.1371/journal.pone.0024923 (PMC3203112; doi:10.1371/journal.pone.0024923)
Supplement: Table S3 — Functional Enrichment (based on GO Biological Process) in Genes Differentially Expressed in Common by v-Src and STAT3-C using DAVID. The top 10 functionally enriched categories ranked by p-Value for GOTERM_BP_3 identified by DAVID. i Column expands to show all differentially expressed Affymetrix probesets included in this category. (XLS) [file pone.0024923.s003.xls]

## Sheet: Supplementary Table S3
GO Category Level	Term	Process	Count	%	p-Value	Affymetrix Probeset IDs i
GOTERM_BP_3	GO:0050794	Regulation of cellular process	535	0.2455	1.63593e-14	1460304_a_at, 1422664_at, 1418894_s_at, 1417130_s_at, 1426531_at, 1426532_at, 1418146_a_at, 1425981_a_at, 1417500_a_at, 1426004_a_at, 1437277_x_at, 1455900_x_at, 1433428_x_at, 1449591_at, 1418528_a_at, 1417129_a_at, 1457632_s_at, 1434882_at, 1426422_at, 1440890_a_at, 1448861_at, 1454733_at, 1424921_at, 1422133_at, 1439034_at, 1425245_a_at, 1433528_at, 1420603_s_at, 1433512_at, 1416488_at, 1448364…
GOTERM_BP_3	GO:0043283	Biopolymer metabolic process	627	0.2877	5.88774e-12	1460304_a_at, 1422664_at, 1418894_s_at, 1444228_s_at, 1426210_x_at, 1451969_s_at, 1426531_at, 1426532_at, 1418146_a_at, 1425981_a_at, 1417500_a_at, 1426004_a_at, 1437277_x_at, 1455900_x_at, 1433428_x_at, 1455117_at, 1418528_a_at, 1449709_s_at, 1417129_a_at, 1457632_s_at, 1434882_at, 1426422_at, 1440890_a_at, 1416344_at, 1443830_x_at, 1453497_a_at, 1423150_at, 1424572_a_at, 1433528_at, 1422630_at,…
GOTERM_BP_3	GO:0048519	Negative regulation of biological process	170	0.078	3.04544e-09	1425281_a_at, 1418901_at, 1427844_a_at, 1428348_at, 1421362_a_at, 1426570_a_at, 1421464_at, 1424495_a_at, 1425860_x_at, 1448883_at, 1438936_s_at, 1435750_at, 1415691_at, 1422485_at, 1422487_at, 1417130_s_at, 1418146_a_at, 1425981_a_at, 1418528_a_at, 1424775_at, 1434298_at, 1425515_at, 1438682_at, 1430827_a_at, 1423906_at, 1422133_at, 1439034_at, 1425245_a_at, 1426191_a_at, 1428219_at, 1419026_at,…
GOTERM_BP_3	GO:0008104	Protein localization	140	0.0642	5.76343e-09	1429878_a_at, 1421038_a_at, 1435945_a_at, 1424337_at, 1422664_at, 1420401_a_at, 1438936_s_at, 1415691_at, 1422485_at, 1422487_at, 1451327_a_at, 1424024_at, 1417354_at, 1460191_at, 1418504_at, 1431274_a_at, 1450393_a_at, 1423150_at, 1439496_at, 1423492_at, 1420500_at, 1448757_at, 1454788_at, 1419706_a_at, 1416975_at, 1418898_at, 1449262_s_at, 1450937_at, 1421066_at, 1451825_a_at, 1437283_at, 14382…
GOTERM_BP_3	GO:0045184	Establishment of protein localization	131	0.0601	9.26477e-09	1429878_a_at, 1421038_a_at, 1435945_a_at, 1424337_at, 1422664_at, 1420401_a_at, 1438936_s_at, 1422485_at, 1422487_at, 1451327_a_at, 1424024_at, 1417354_at, 1460191_at, 1418504_at, 1431274_a_at, 1450393_a_at, 1439496_at, 1423150_at, 1423492_at, 1420500_at, 1448757_at, 1454788_at, 1419706_a_at, 1416975_at, 1418898_at, 1449262_s_at, 1450937_at, 1451825_a_at, 1421066_at, 1437283_at, 1438206_a_at, 141…
GOTERM_BP_3	GO:0048523	Negative regulation of cellular process	158	0.0725	1.95856e-08	1425281_a_at, 1418901_at, 1427844_a_at, 1428348_at, 1421362_a_at, 1426570_a_at, 1421464_at, 1424495_a_at, 1425860_x_at, 1438936_s_at, 1415691_at, 1422485_at, 1422487_at, 1417130_s_at, 1418146_a_at, 1425981_a_at, 1418528_a_at, 1434298_at, 1425515_at, 1438682_at, 1423906_at, 1422133_at, 1439034_at, 1425245_a_at, 1426191_a_at, 1419026_at, 1428219_at, 1448757_at, 1430533_a_at, 1417259_a_at, 1453960_a…
GOTERM_BP_3	GO:0009653	Anatomical structure morphogenesis	187	0.0858	2.40076e-08	1418901_at, 1427844_a_at, 1428348_at, 1451550_at, 1421464_at, 1419417_at, 1440739_at, 1416689_at, 1438936_s_at, 1415691_at, 1450791_at, 1422485_at, 1422487_at, 1415923_at, 1435383_x_at, 1437853_x_at, 1435382_at, 1438625_s_at, 1452740_at, 1417130_s_at, 1421851_at, 1450397_at, 1416079_a_at, 1430604_a_at, 1434298_at, 1430827_a_at, 1418553_at, 1434939_at, 1448757_at, 1451201_s_at, 1416569_at, 1431099…
GOTERM_BP_3	GO:0015031	Protein transport	123	0.0564	3.79488e-08	1429878_a_at, 1424337_at, 1422664_at, 1420401_a_at, 1422485_at, 1422487_at, 1451327_a_at, 1424024_at, 1417354_at, 1460191_at, 1418504_at, 1431274_a_at, 1450393_a_at, 1439496_at, 1423150_at, 1423492_at, 1448757_at, 1454788_at, 1419706_a_at, 1416975_at, 1418898_at, 1449262_s_at, 1450937_at, 1451825_a_at, 1421066_at, 1437283_at, 1438206_a_at, 1418961_at, 1454626_at, 1424103_at, 1425148_a_at, 1447926…
GOTERM_BP_3	GO:0048513	Organ development	213	0.0978	7.25522e-08	1418901_at, 1427844_a_at, 1428348_at, 1419417_at, 1440739_at, 1421464_at, 1422485_at, 1422487_at, 1417130_s_at, 1437250_at, 1417129_a_at, 1457632_s_at, 1449038_at, 1430827_a_at, 1422133_at, 1439034_at, 1455261_at, 1434939_at, 1451201_s_at, 1448757_at, 1460716_a_at, 1429101_at, 1427665_a_at, 1429148_at, 1424826_s_at, 1434036_at, 1421066_at, 1433512_at, 1448448_a_at, 1452207_at, 1422870_at, 1417179…
GOTERM_BP_3	GO:0048731	System development	248	0.1138	7.76428e-07	1418901_at, 1427844_a_at, 1428348_at, 1423456_at, 1421464_at, 1419417_at, 1440739_at, 1415923_at, 1435383_x_at, 1437853_x_at, 1435382_at, 1438625_s_at, 1422485_at, 1422487_at, 1417130_s_at, 1437250_at, 1417129_a_at, 1457632_s_at, 1449038_at, 1421851_at, 1450397_at, 1434298_at, 1430827_a_at, 1422133_at, 1439034_at, 1455261_at, 1434939_at, 1448757_at, 1451201_s_at, 1460716_a_at, 1429101_at, 1427665…
